# Supplementary material for: Anxiety-Related Modulation of Early Neural Responses to Task-Irrelevant Emotional Faces
Source: Brain Sci. 2025 Dec 25;16(1):26. doi: 10.3390/brainsci16010026 (PMC12839380; doi:10.3390/brainsci16010026)
Supplement: Supplementary file 1 [file brainsci-16-00026-s001.zip]

Archive with 1 entries (1 files):
- brainsci-4022354-supplementary.pdf
